# Supplementary material for: Fast Census of Moth Diversity in the Neotropics: A Comparison of Field-Assigned Morphospecies and DNA Barcoding in Tiger Moths
Source: PLoS One. 2016 Feb 9;11(2):e0148423. doi: 10.1371/journal.pone.0148423 (PMC4747490; doi:10.1371/journal.pone.0148423)
Supplement: S2 Appendix — (XLS) [file pone.0148423.s002.xls]

## Sheet: Lab
Genbank access number	BOLD sample ID	BIN	Identification
LEMMZ041-10	MMZ0041	BOLD:AAM5013	Erruca sanguipuncta
LEMMZ042-10	MMZ0042	BOLD:AAM5013	Erruca sanguipuncta
LEMMZ043-10	MMZ0043	BOLD:AAN0221	Erruca cardinale
LEMMZ044-10	MMZ0044	BOLD:AAN1616	Erruca hanga
LEMMZ045-10	MMZ0045	BOLD:AAN1641	Neotrichura nigripes
LEMMZ046-10	MMZ0046	BOLD:ABZ0274	Cosmosoma klagesi
LEMMZ048-10	MMZ0048	BOLD:AAF1889	Poliopastea indistincta sp. MMZ01
LEMMZ049-10	MMZ0049	BOLD:AAN0352	Robinsonia spitzi
LEMMZ051-10	MMZ0051	BOLD:AAN0020	Theages leucophaea sp. MMZ01
LEMMZ052-10	MMZ0052	BOLD:AAN1972	Eucereon ladas
LEMMZ053-10	MMZ0053	BOLD:AAM5890	Euceriodes wernickei sp. MMZ01
LEMMZ054-10	MMZ0054	BOLD:AAM5890	Euceriodes wernickei sp. MMZ01
LEMMZ055-10	MMZ0055	BOLD:AAA5097	Carales astur
LEMMZ056-10	MMZ0056	BOLD:AAA5097	Carales astur
LEMMZ057-10	MMZ0057	BOLD:AAM4813	Phaegoptera histrionica
LEMMZ060-10	MMZ0060	BOLD:AAN0599	Galethalea pica
LEMMZ062-10	MMZ0062	BOLD:AAM1586	Bertholdia pseudofumida
LEMMZ063-10	MMZ0063	BOLD:AAM1586	Bertholdia pseudofumida
LEMMZ064-10	MMZ0064	BOLD:ABY7692	Ammalo helops
LEMMZ065-10	MMZ0065	BOLD:ACE3385	Cissura decora
LEMMZ066-10	MMZ0066	BOLD:ACE3385	Cissura decora
LEMMZ067-10	MMZ0067	BOLD:AAN1243	Dysschema sacrifica
LEMMZ068-10	MMZ0068	BOLD:ACE8856	Agylla argentifera
LEMMZ069-10	MMZ0069	BOLD:ACE8856	Agylla argentifera
LEMMZ070-10	MMZ0070	BOLD:ACE8856	Agylla argentifera
LEMMZ071-10	MMZ0071	BOLD:AAN1244	Dysschema fantasma
LEMMZ072-10	MMZ0072	BOLD:AAF6156	Dysschema lucifer
LEMMZ073-10	MMZ0073	BOLD:AAF6156	Dysschema lucifer
LEMMZ081-10	MMZ0081	BOLD:AAN0208	Xanthophaeina levis
LEMMZ087-10	MMZ0087	BOLD:AAC3527	Melese ocellata
LEMMZ088-10	MMZ0088	BOLD:AAM3363	Melese peruviana
LEMMZ089-10	MMZ0089	BOLD:AAC3527	Melese ocellata
LEMMZ090-10	MMZ0090	BOLD:AAC3527	Melese ocellata
LEMMZ091-10	MMZ0091	BOLD:AAM3363	Melese peruviana
LEMMZ1000-11	MMZ1000	BOLD:AAU1916	Melese sp. JAT01
LEMMZ1001-11	MMZ1001	BOLD:AAU1916	Melese sp. JAT01
LEMMZ1002-11	MMZ1002	BOLD:AAU1916	Melese sp. JAT01
LEMMZ1003-11	MMZ1003	BOLD:AAU0893	Melese castrena sp. MMZ01
LEMMZ1004-11	MMZ1004	BOLD:AAC3527	Melese ocellata
LEMMZ1005-11	MMZ1005	BOLD:AAV7956	Trichromia sp. JAT02
LEMMZ1006-11	MMZ1006	BOLD:AAV7956	Trichromia sp. JAT02
LEMMZ1007-11	MMZ1007	BOLD:AAP5419	Trichromia sp. JAT01
LEMMZ1008-11	MMZ1008	BOLD:AAP5419	Trichromia sp. JAT01
LEMMZ1009-11	MMZ1009	BOLD:AAV7956	Trichromia sp. JAT02
LEMMZ1010-11	MMZ1010	BOLD:AAU2282	Trichromia vulmaria
LEMMZ1011-11	MMZ1011	BOLD:AAU2282	Trichromia vulmaria
LEMMZ1012-11	MMZ1012	BOLD:AAU2282	Trichromia vulmaria
LEMMZ1013-11	MMZ1013	BOLD:AAU2282	Trichromia vulmaria
LEMMZ1014-11	MMZ1014	BOLD:ABU6286	Hypidalia enervis
LEMMZ1016-11	MMZ1016	BOLD:AAL3742	Pelochyta arontes
LEMMZ1017-11	MMZ1017	BOLD:AAP4323	Tricypha imperialis
LEMMZ1018-11	MMZ1018	BOLD:AAV7029	Eucereon rosa sp. MMZ02
LEMMZ1019-11	MMZ1019	BOLD:AAV7029	Eucereon rosa sp. MMZ02
LEMMZ1020-11	MMZ1020	BOLD:AAP3977	Saurita sp. JAT01
LEMMZ1021-11	MMZ1021	BOLD:AAP4062	Cercopimorpha dolens
LEMMZ1022-11	MMZ1022	BOLD:ACE7129	Hyaleucerea morosa
LEMMZ1023-11	MMZ1023	BOLD:ABY7362	Cosmosoma elegans
LEMMZ1024-11	MMZ1024	BOLD:AAV1111	Melese incertus
LEMMZ1025-11	MMZ1025	BOLD:AAU1916	Melese sp. JAT01
LEMMZ1027-11	MMZ1027	BOLD:AAU1916	Melese sp. JAT01
LEMMZ1028-11	MMZ1028	BOLD:AAU0894	Melese castrena sp. MMZ02
LEMMZ1029-11	MMZ1029	BOLD:AAU1916	Melese sp. JAT01
LEMMZ1030-11	MMZ1030	BOLD:AAU1916	Melese sp. JAT01
LEMMZ1031-11	MMZ1031	BOLD:AAZ3768	Agaraea semivitrea sp. MMZ02
LEMMZ1032-11	MMZ1032	BOLD:AAW9507	Aphyle abdominalis
LEMMZ1034-11	MMZ1034	BOLD:AAV7956	Trichromia sp. JAT02
LEMMZ1035-11	MMZ1035	BOLD:AAK4120	Idalus lineosus sp. MMZ02
LEMMZ1036-11	MMZ1036	BOLD:AAX7988	Thysanoprymna pyrrhopyga
LEMMZ1037-11	MMZ1037	BOLD:ACE9299	Hyaleucerea morosa
LEMMZ1038-11	MMZ1038	BOLD:AAN0352	Robinsonia spitzi
LEMMZ1039-11	MMZ1039	BOLD:AAP4236	Neonerita dorsipuncta
LEMMZ1040-11	MMZ1040	BOLD:ACE7928	Melese chozeba
LEMMZ1041-11	MMZ1041	BOLD:AAW8800	Isanthrene incendiaria
LEMMZ1042-11	MMZ1042	BOLD:ACE8023	Rhipha flavithorax
LEMMZ1043-11	MMZ1043	BOLD:AAZ5109	Hypercompe jaguarina
LEMMZ1044-11	MMZ1044	BOLD:AAZ5109	Hypercompe jaguarina
LEMMZ1045-11	MMZ1045	BOLD:AAZ5109	Hypercompe jaguarina
LEMMZ1046-12	MMZ1046	BOLD:AAX6916	Pseudosphex rubripalpus
LEMMZ1047-12	MMZ1047	BOLD:AAX6916	Pseudosphex rubripalpus
LEMMZ1048-12	MMZ1048	BOLD:AAZ3774	Epidesma ursula
LEMMZ1049-12	MMZ1049	BOLD:AAZ3774	Epidesma ursula
LEMMZ1050-12	MMZ1050	BOLD:ABV8211	ArctiinaeGEN sp. JAT10
LEMMZ1051-12	MMZ1051	BOLD:ABV8211	ArctiinaeGEN sp. JAT10
LEMMZ1052-12	MMZ1052	BOLD:ABV8211	ArctiinaeGEN sp. JAT10
LEMMZ1053-12	MMZ1053	BOLD:AAP4143	Phoenicoprocta haemorrhoidalis
LEMMZ1054-12	MMZ1054	BOLD:AAZ4908	Ichoria chalcomedusa
LEMMZ1055-12	MMZ1055	BOLD:AAZ4908	Ichoria chalcomedusa
LEMMZ1056-12	MMZ1056	BOLD:AAZ5106	Holophaea erharda
LEMMZ1057-12	MMZ1057	BOLD:AAZ5106	Holophaea erharda
LEMMZ1058-12	MMZ1058	BOLD:AAN5475	Sarosa pompilina
LEMMZ1059-12	MMZ1059	BOLD:AAN5475	Sarosa pompilina
LEMMZ1060-12	MMZ1060	BOLD:ABZ2089	Cosmosoma auge sp. MMZ02
LEMMZ1061-12	MMZ1061	BOLD:ACF2426	Ilipa batesi
LEMMZ1062-12	MMZ1062	BOLD:ACF2426	Ilipa batesi
LEMMZ1063-12	MMZ1063	BOLD:ABU6454	Illice cryptopygra
LEMMZ1064-12	MMZ1064	BOLD:AAA1330	Cosmosoma cingla
LEMMZ1065-12	MMZ1065	BOLD:ABZ0274	Cosmosoma klagesi
LEMMZ1066-12	MMZ1066	BOLD:ABZ0274	Cosmosoma klagesi
LEMMZ1067-12	MMZ1067	BOLD:AAL1131	ArctiinaeGEN sp. JAT03
LEMMZ1068-12	MMZ1068	BOLD:AAL1131	ArctiinaeGEN sp. JAT03
LEMMZ1069-12	MMZ1069	BOLD:AAL1131	ArctiinaeGEN sp. JAT03
LEMMZ1070-12	MMZ1070	BOLD:AAA1423	Heliura subplena
LEMMZ1071-12	MMZ1071	BOLD:ABV9584	ArctiinaeGEN sp. JAT02
LEMMZ1072-12	MMZ1072	BOLD:AAI8130	Isia alcumena
LEMMZ1073-12	MMZ1073	BOLD:AAI8130	Isia alcumena
LEMMZ1074-12	MMZ1074	BOLD:AAP4838	Paracles fusca sp. MMZ01
LEMMZ1075-12	MMZ1075	BOLD:AAP4838	Paracles fusca sp. MMZ01
LEMMZ1076-12	MMZ1076	BOLD:AAP5518	Paracles variegata
LEMMZ1077-12	MMZ1077	BOLD:AAP4072	Correbidia elegans sp. MMZ02
LEMMZ1078-12	MMZ1078	BOLD:ABA7218	Talara semiflava
LEMMZ1079-12	MMZ1079	BOLD:ABV9613	Agylla sp. ML07
LEMMZ1080-12	MMZ1080	BOLD:ABV8243	Agylla sp. JAT06
LEMMZ1081-12	MMZ1081	BOLD:ABV8243	Agylla sp. JAT06
LEMMZ1082-12	MMZ1082	BOLD:ABV8243	Agylla sp. JAT06
LEMMZ1083-12	MMZ1083	BOLD:AAX4991	Leucanopsis romoloa
LEMMZ1084-12	MMZ1084	BOLD:AAX4991	Leucanopsis romoloa
LEMMZ1085-12	MMZ1085	BOLD:AAX4991	Leucanopsis romoloa
LEMMZ1086-12	MMZ1086	BOLD:AAV4247	Leucanopsis fuscosa
LEMMZ1087-12	MMZ1087	BOLD:AAV4247	Leucanopsis fuscosa
LEMMZ1088-12	MMZ1088	BOLD:ABV9691	Neidalia dulcicula
LEMMZ1089-12	MMZ1089	BOLD:AAX0410	Opharus notata
LEMMZ1090-12	MMZ1090	BOLD:AAV4247	Leucanopsis fuscosa
LEMMZ1091-12	MMZ1091	BOLD:AAI3400	Ischnocampa lugubris sp. MMZ01
LEMMZ1092-12	MMZ1092	BOLD:AAF2409	Cratoplastis catherinae
LEMMZ1093-12	MMZ1093	BOLD:AAP4190	Lepidokirbyia vittipes
LEMMZ1094-12	MMZ1094	BOLD:ACE9827	Ischnognatha leucapera
LEMMZ1095-12	MMZ1095	BOLD:AAV8072	Leucanopsis oruba
LEMMZ1096-12	MMZ1096	BOLD:ACH2171	Leucanopsis leucanina
LEMMZ1097-12	MMZ1097	BOLD:AAV6466	Dysschema amphissa
LEMMZ1098-12	MMZ1098	BOLD:ABV8199	Dysschema hilarina sp. MMZ02
LEMMZ1099-12	MMZ1099	BOLD:AAU0893	Melese castrena sp. MMZ01
LEMMZ1100-12	MMZ1100	BOLD:AAU0893	Melese castrena sp. MMZ01
LEMMZ1102-12	MMZ1102	BOLD:AAX5607	ArctiinaeGEN sp. JAT13
LEMMZ1103-12	MMZ1103	BOLD:ABV3724	ArctiinaeGEN sp. JAT14
LEMMZ1104-12	MMZ1104	BOLD:ACF3919	Viviennea moma
LEMMZ1107-12	MMZ1107	BOLD:AAZ2682	Symphlebia suanus
LEMMZ1109-12	MMZ1109	BOLD:AAY6244	ArctiinaeGEN sp. JAT11
LEMMZ1110-12	MMZ1110	BOLD:AAV9827	Agaraea uniformes
LEMMZ1111-12	MMZ1111	BOLD:AAV9827	Agaraea uniformes
LEMMZ1112-12	MMZ1112	BOLD:ABV9175	ArctiinaeGEN sp. JAT16
LEMMZ1113-12	MMZ1113	BOLD:ABV9175	ArctiinaeGEN sp. JAT16
LEMMZ1114-12	MMZ1114	BOLD:AAA1393	Mesothen desperata sp. MMZ01
LEMMZ1115-12	MMZ1115	BOLD:AAN1641	Neotrichura nigripes
LEMMZ1116-12	MMZ1116	BOLD:ABV3958	ArctiinaeGEN sp. JAT07
LEMMZ1117-12	MMZ1117	BOLD:AAN5475	Sarosa pompilina
LEMMZ1118-12	MMZ1118	BOLD:AAA1331	Mirandisca harpalyce
LEMMZ1119-12	MMZ1119	BOLD:AAP4072	Correbidia elegans sp. MMZ02
LEMMZ1120-12	MMZ1120	BOLD:ABA3207	Illice brunnea sp. MMZ02
LEMMZ1121-12	MMZ1121	BOLD:ABA2921	Illice endoxantha
LEMMZ1122-12	MMZ1122	BOLD:ABA2921	Illice endoxantha
LEMMZ1123-12	MMZ1123	BOLD:ABA3693	Arhabdosia sp. ML01
LEMMZ1124-12	MMZ1124	BOLD:ABA3210	Illice ditrigona
LEMMZ1125-12	MMZ1125	BOLD:ABA2866	Hypermaepha sp. ML01
LEMMZ1126-12	MMZ1126	BOLD:ABA2866	Hypermaepha sp. ML01
LEMMZ1127-12	MMZ1127	BOLD:ABA2866	Hypermaepha sp. ML01
LEMMZ1128-12	MMZ1128	BOLD:ABA2866	Hypermaepha sp. ML01
LEMMZ1129-12	MMZ1129	BOLD:ABA2866	Hypermaepha sp. ML01
LEMMZ1130-12	MMZ1130	BOLD:ABA2866	Hypermaepha sp. ML01
LEMMZ1131-12	MMZ1131	BOLD:ABA2866	Hypermaepha sp. ML01
LEMMZ1132-12	MMZ1132	BOLD:ABA2866	Hypermaepha sp. ML01
LEMMZ1133-12	MMZ1133	BOLD:ABA2866	Hypermaepha sp. ML01
LEMMZ1134-12	MMZ1134	BOLD:AAP3412	Virbia divisa sp. MMZ02
LEMMZ1135-12	MMZ1135	BOLD:ABA7218	Talara semiflava
LEMMZ1136-12	MMZ1136	BOLD:ABA3586	Rhabdatomis mandana
LEMMZ1137-12	MMZ1137	BOLD:ABA3528	Pronola magniplaga
LEMMZ1138-12	MMZ1138	BOLD:ABU7217	Lycomorphodes strigosa
LEMMZ1139-12	MMZ1139	BOLD:ABU7217	Lycomorphodes strigosa
LEMMZ1140-12	MMZ1140	BOLD:ABA3463	Agylla sp. JAT03
LEMMZ1141-12	MMZ1141	BOLD:ACE4974	Episcepsis venata
LEMMZ1142-12	MMZ1142	BOLD:ABV1022	Agylla petrola
LEMMZ1143-12	MMZ1143	BOLD:ABU8645	ArctiinaeGEN sp. JAT12
LEMMZ1144-12	MMZ1144	BOLD:ABV3942	ArctiinaeGEN sp. JAT01
LEMMZ1145-12	MMZ1145	BOLD:ACE4974	Episcepsis venata
LEMMZ1146-12	MMZ1146	BOLD:AAU0909	Minitopola braziliensis
LEMMZ1147-12	MMZ1147	BOLD:AAX7515	Psilopleura sanguipuncta
LEMMZ1148-12	MMZ1148	BOLD:ABA2872	Leucanopsis joasa
LEMMZ1149-12	MMZ1149	BOLD:ABU8645	ArctiinaeGEN sp. JAT12
LEMMZ1150-12	MMZ1150	BOLD:ABV3959	ArctiinaeGEN sp. JAT08
LEMMZ1151-12	MMZ1151	BOLD:ABU8645	ArctiinaeGEN sp. JAT12
LEMMZ1152-12	MMZ1152	BOLD:ABY8571	Leucanopsis strigulosa
LEMMZ1153-12	MMZ1153	BOLD:ABV3952	Haemaphlebiella strigata
LEMMZ1154-12	MMZ1154	BOLD:ABV3952	Haemaphlebiella strigata
LEMMZ1156-12	MMZ1156	BOLD:AAZ2682	Symphlebia suanus
LEMMZ1157-12	MMZ1157	BOLD:AAU1889	Paracles bilinea
LEMMZ1158-12	MMZ1158	BOLD:AAU1889	Paracles bilinea
LEMMZ1159-12	MMZ1159	BOLD:ABV5513	Paracles azollae
LEMMZ1160-12	MMZ1160	BOLD:AAO5436	Euceriodes wernickei sp. MMZ03
LEMMZ1161-12	MMZ1161	BOLD:AAA1423	Heliura subplena
LEMMZ1162-12	MMZ1162	BOLD:AAA1423	Heliura subplena
LEMMZ1163-12	MMZ1163	BOLD:AAA1423	Heliura subplena
LEMMZ1164-12	MMZ1164	BOLD:ABV3942	ArctiinaeGEN sp. JAT01
LEMMZ1165-12	MMZ1165	BOLD:ABV4827	Eucereon pittieri
LEMMZ1166-12	MMZ1166	BOLD:ABU7628	Eucereon tarona
LEMMZ1167-12	MMZ1167	BOLD:AAY2593	Andrenimorpha xanthogastra
LEMMZ1168-12	MMZ1168	BOLD:ABV3958	ArctiinaeGEN sp. JAT07
LEMMZ1169-12	MMZ1169	BOLD:ABU8645	ArctiinaeGEN sp. JAT12
LEMMZ1170-12	MMZ1170	BOLD:ACE4974	Episcepsis venata
LEMMZ1171-12	MMZ1171	BOLD:ABV4828	ArctiinaeGEN sp. JAT06
LEMMZ1172-12	MMZ1172	BOLD:ABV3958	ArctiinaeGEN sp. JAT07
LEMMZ1173-12	MMZ1173	BOLD:AAA1403	Sciopsyche tropica
LEMMZ1174-12	MMZ1174	BOLD:ABU7628	Eucereon tarona
LEMMZ1175-12	MMZ1175	BOLD:ABU7628	Eucereon tarona
LEMMZ1176-12	MMZ1176	BOLD:AAZ2682	Symphlebia suanus
LEMMZ1177-12	MMZ1177	BOLD:AAV8068	Leucanopsis coniota
LEMMZ1178-12	MMZ1178	BOLD:AAK4120	Idalus lineosus sp. MMZ02
LEMMZ1179-12	MMZ1179	BOLD:AAK4120	Idalus lineosus sp. MMZ02
LEMMZ1180-12	MMZ1180	BOLD:ABU6286	Hypidalia enervis
LEMMZ1181-12	MMZ1181	BOLD:AAI7688	Idalus agastus MMZ01
LEMMZ1182-12	MMZ1182	BOLD:AAP5419	Trichromia sp. JAT01
LEMMZ1183-12	MMZ1183	BOLD:AAP5419	Trichromia sp. JAT01
LEMMZ1184-12	MMZ1184	BOLD:AAP5419	Trichromia sp. JAT01
LEMMZ1185-12	MMZ1185	BOLD:AAP5419	Trichromia sp. JAT01
LEMMZ1186-12	MMZ1186	BOLD:AAB9083	Idalus sp. JAT02
LEMMZ1187-12	MMZ1187	BOLD:AAK4120	Idalus lineosus sp. MMZ02
LEMMZ1188-12	MMZ1188	BOLD:ACE7572	Pachydota affinis sp. MMZ03
LEMMZ1189-12	MMZ1189	BOLD:AAP4464	Dysschema sp. JAT01
LEMMZ1190-12	MMZ1190	BOLD:AAF6156	Dysschema lucifer
LEMMZ1191-12	MMZ1191	BOLD:AAF1028	Mazaeras francki
LEMMZ1192-12	MMZ1192	BOLD:AAQ4027	Phaegoptera chorima
LEMMZ1193-12	MMZ1193	BOLD:AAQ4027	Phaegoptera chorima
LEMMZ1194-12	MMZ1194	BOLD:AAM4813	Phaegoptera histrionica
LEMMZ1196-12	MMZ1196	BOLD:AAM4813	Phaegoptera histrionica
LEMMZ1197-12	MMZ1197	BOLD:AAX7998	Eucereon griseata
LEMMZ1198-12	MMZ1198	BOLD:ACE7925	Melese chozeba
LEMMZ1199-12	MMZ1199	BOLD:AAM3363	Melese peruviana
LEMMZ1200-12	MMZ1200	BOLD:AAX7998	Eucereon griseata
LEMMZ1201-12	MMZ1201	BOLD:AAA1432	Ormetica iheringi
LEMMZ1202-12	MMZ1202	BOLD:ACE7572	Pachydota affinis sp. MMZ03
LEMMZ1204-12	MMZ1204	BOLD:AAA1432	Ormetica iheringi
LEMMZ1205-12	MMZ1205	BOLD:ABZ0675	Idalus lineosus sp. MMZ03
LEMMZ1206-12	MMZ1206	BOLD:AAA1432	Ormetica iheringi
LEMMZ1207-12	MMZ1207	BOLD:AAP5419	Trichromia sp. JAT01
LEMMZ1209-12	MMZ1209	BOLD:AAF1028	Mazaeras francki
LEMMZ1210-12	MMZ1210	BOLD:ABU8645	ArctiinaeGEN sp. JAT12
LEMMZ1211-12	MMZ1211	BOLD:ACE7572	Pachydota affinis sp. MMZ03
LEMMZ1212-12	MMZ1212	BOLD:AAX7998	Eucereon griseata
LEMMZ1213-12	MMZ1213	BOLD:AAF1028	Mazaeras francki
LEMMZ1214-12	MMZ1214	BOLD:AAX7998	Eucereon griseata
LEMMZ1215-12	MMZ1215	BOLD:AAX7998	Eucereon griseata
LEMMZ1216-12	MMZ1216	BOLD:AAA1337	Theages leucophaea sp. MMZ02
LEMMZ1217-12	MMZ1217	BOLD:AAX7998	Eucereon griseata
LEMMZ1218-12	MMZ1218	BOLD:AAA1337	Theages leucophaea sp. MMZ02
LEMMZ1219-12	MMZ1219	BOLD:AAX7998	Eucereon griseata
LEMMZ1220-12	MMZ1220	BOLD:AAX7998	Eucereon griseata
LEMMZ1221-12	MMZ1221	BOLD:AAU4385	Sychesia dryas
LEMMZ1222-12	MMZ1222	BOLD:ABZ0675	Idalus lineosus sp. MMZ03
LEMMZ1223-12	MMZ1223	BOLD:ACF3819	Ormetica rothschildi
LEMMZ1224-12	MMZ1224	BOLD:ABZ0675	Idalus lineosus sp. MMZ03
LEMMZ1225-12	MMZ1225	BOLD:AAX7515	Psilopleura sanguipuncta
LEMMZ1226-12	MMZ1226	BOLD:AAX7515	Psilopleura sanguipuncta
LEMMZ1227-12	MMZ1227	BOLD:AAX7515	Psilopleura sanguipuncta
LEMMZ1228-12	MMZ1228	BOLD:AAX7515	Psilopleura sanguipuncta
LEMMZ1229-12	MMZ1229	BOLD:AAP4489	Euceriodes wernickei sp. MMZ02
LEMMZ1230-12	MMZ1230	BOLD:AAE2619	Idalus sp. JAT01
LEMMZ1231-12	MMZ1231	BOLD:AAB9083	Idalus sp. JAT02
LEMMZ1232-12	MMZ1232	BOLD:AAM4813	Phaegoptera histrionica
LEMMZ1233-12	MMZ1233	BOLD:ABZ0675	Idalus lineosus sp. MMZ03
LEMMZ1237-12	MMZ1237	BOLD:AAF3029	Symphlebia distincta sp. MMZ02
LEMMZ1238-12	MMZ1238	BOLD:AAV7607	Melese binotata
LEMMZ1239-12	MMZ1239	BOLD:AAX5607	ArctiinaeGEN sp. JAT13
LEMMZ1240-12	MMZ1240	BOLD:AAX5607	ArctiinaeGEN sp. JAT13
LEMMZ1244-12	MMZ1244	BOLD:ABV3724	ArctiinaeGEN sp. JAT14
LEMMZ1245-12	MMZ1245	BOLD:ABU8360	ArctiinaeGEN sp. JAT04
LEMMZ1246-12	MMZ1246	BOLD:ABY4672	Leucanopsis austina
LEMMZ1247-12	MMZ1247	BOLD:ABY4672	Leucanopsis austina
LEMMZ1248-12	MMZ1248	BOLD:ABU8360	ArctiinaeGEN sp. JAT04
LEMMZ1249-12	MMZ1249	BOLD:ABU9645	ArctiinaeGEN sp. JAT15
LEMMZ1250-12	MMZ1250	BOLD:AAL1206	Demolis albicostata
LEMMZ1251-12	MMZ1251	BOLD:ABU9679	Halysidota sp. VB01
LEMMZ1252-12	MMZ1252	BOLD:AAA1316	Lophocampa texta sp. MMZ01
LEMMZ1253-12	MMZ1253	BOLD:ABU6497	Clemensia marmorata
LEMMZ1255-12	MMZ1255	BOLD:ABU9645	ArctiinaeGEN sp. JAT15
LEMMZ1256-12	MMZ1256	BOLD:ABU9645	ArctiinaeGEN sp. JAT15
LEMMZ1257-12	MMZ1257	BOLD:AAE7305	Leucanopsis leucanina
LEMMZ1258-12	MMZ1258	BOLD:AAA1316	Lophocampa texta sp. MMZ01
LEMMZ1259-12	MMZ1259	BOLD:AAX6627	Lophocampa texta sp. MMZ02
LEMMZ1260-12	MMZ1260	BOLD:ABY4672	Leucanopsis austina
LEMMZ1261-12	MMZ1261	BOLD:AAN1972	Eucereon ladas
LEMMZ1262-12	MMZ1262	BOLD:ABU8360	ArctiinaeGEN sp. JAT04
LEMMZ1263-12	MMZ1263	BOLD:AAU1685	Agylla barbipalpia
LEMMZ1264-12	MMZ1264	BOLD:AAA1316	Lophocampa texta sp. MMZ01
LEMMZ1265-12	MMZ1265	BOLD:AAP3450	Eucereon plumbicollum
LEMMZ1266-12	MMZ1266	BOLD:AAH2585	Agylla sp. JAT02
LEMMZ1267-12	MMZ1267	BOLD:ABU8360	ArctiinaeGEN sp. JAT04
LEMMZ1268-12	MMZ1268	BOLD:ABA3463	Agylla sp. JAT03
LEMMZ1269-12	MMZ1269	BOLD:AAH2585	Agylla sp. JAT02
LEMMZ1270-12	MMZ1270	BOLD:ACH0774	Agylla nivea
LEMMZ1271-12	MMZ1271	BOLD:AAU0908	Agylla argentea
LEMMZ1272-12	MMZ1272	BOLD:AAU0908	Agylla argentea
LEMMZ1273-12	MMZ1273	BOLD:AAU0907	Agylla marcata
LEMMZ1274-12	MMZ1274	BOLD:AAU1685	Agylla barbipalpia
LEMMZ1275-12	MMZ1275	BOLD:AAZ3983	Opharus basalis
LEMMZ1276-12	MMZ1276	BOLD:ABA2872	Leucanopsis joasa
LEMMZ1277-12	MMZ1277	BOLD:ABU8360	ArctiinaeGEN sp. JAT04
LEMMZ1279-12	MMZ1279	BOLD:ABA3362	Metalobosia varda
LEMMZ1280-12	MMZ1280	BOLD:ABA3362	Metalobosia varda
LEMMZ1281-12	MMZ1281	BOLD:ABA3362	Metalobosia varda
LEMMZ1282-12	MMZ1282	BOLD:ABA3463	Agylla sp. JAT03
LEMMZ1283-12	MMZ1283	BOLD:AAU0909	Minitopola braziliensis
LEMMZ1284-12	MMZ1284	BOLD:AAU0907	Agylla marcata
LEMMZ1285-12	MMZ1285	BOLD:AAU0908	Agylla argentea
LEMMZ1286-12	MMZ1286	BOLD:AAU0908	Agylla argentea
LEMMZ1287-12	MMZ1287	BOLD:AAU0908	Agylla argentea
LEMMZ1288-12	MMZ1288	BOLD:ABU8360	ArctiinaeGEN sp. JAT04
LEMMZ1289-12	MMZ1289	BOLD:ACH0774	Agylla nivea
LEMMZ1290-12	MMZ1290	BOLD:AAU0908	Agylla argentea
LEMMZ1291-12	MMZ1291	BOLD:AAU0908	Agylla argentea
LEMMZ1292-12	MMZ1292	BOLD:AAU0908	Agylla argentea
LEMMZ1293-12	MMZ1293	BOLD:AAU0908	Agylla argentea
LEMMZ1294-12	MMZ1294	BOLD:ACH0774	Agylla nivea
LEMMZ1295-12	MMZ1295	BOLD:AAU0908	Agylla argentea
LEMMZ1296-12	MMZ1296	BOLD:ACH0774	Agylla nivea
LEMMZ1297-12	MMZ1297	BOLD:AAU1685	Agylla barbipalpia
LEMMZ1298-12	MMZ1298	BOLD:AAU0908	Agylla argentea
LEMMZ1299-12	MMZ1299	BOLD:ACH0774	Agylla nivea
LEMMZ1300-12	MMZ1300	BOLD:AAU0909	Minitopola braziliensis
LEMMZ1301-12	MMZ1301	BOLD:AAH2585	Agylla sp. JAT02
LEMMZ1302-12	MMZ1302	BOLD:AAZ3983	Opharus basalis
LEMMZ1303-12	MMZ1303	BOLD:ABA2690	Leucanopsis sablona
LEMMZ1304-12	MMZ1304	BOLD:AAP4031	Dysschema amphissa
LEMMZ1306-12	MMZ1306	BOLD:AAU0909	Minitopola braziliensis
LEMMZ1307-12	MMZ1307	BOLD:AAF5844	Elysius pyrosticta sp. MMZ02
LEMMZ1309-12	MMZ1309	BOLD:ABA3528	Pronola magniplaga
LEMMZ1310-12	MMZ1310	BOLD:ABU8636	ArctiinaeGEN sp. JAT17
LEMMZ1311-12	MMZ1311	BOLD:ABU7217	Lycomorphodes strigosa
LEMMZ1312-12	MMZ1312	BOLD:ABA3463	Agylla sp. JAT03
LEMMZ1313-12	MMZ1313	BOLD:ABA3528	Pronola magniplaga
LEMMZ1314-12	MMZ1314	BOLD:ABV5512	Paracles sp. JAT01
LEMMZ1315-12	MMZ1315	BOLD:AAP4839	Paracles fusca sp. MMZ03
LEMMZ1316-12	MMZ1316	BOLD:AAL6842	Baritius acuminata
LEMMZ1317-12	MMZ1317	BOLD:ABZ2518	Bernathonomus piperita
LEMMZ1318-12	MMZ1318	BOLD:AAV6553	Elysius pyrosticta sp. MMZ01
LEMMZ1319-12	MMZ1319	BOLD:AAE2881	Lophocampa arpi
LEMMZ1320-12	MMZ1320	BOLD:AAN0208	Xanthophaeina levis
LEMMZ1321-12	MMZ1321	BOLD:ABU8636	ArctiinaeGEN sp. JAT17
LEMMZ1322-12	MMZ1322	BOLD:ABU8636	ArctiinaeGEN sp. JAT17
LEMMZ1323-12	MMZ1323	BOLD:ABU8636	ArctiinaeGEN sp. JAT17
LEMMZ1324-12	MMZ1324	BOLD:AAZ0604	Metalobosia diaxantha sp. MMZ02
LEMMZ1325-12	MMZ1325	BOLD:ABA2921	Illice endoxantha
LEMMZ1326-12	MMZ1326	BOLD:ABA2922	Illice sp. ML04
LEMMZ1327-12	MMZ1327	BOLD:ABA2922	Illice sp. ML04
LEMMZ1328-12	MMZ1328	BOLD:ABU6497	Clemensia marmorata
LEMMZ1329-12	MMZ1329	BOLD:ABA3210	Illice ditrigona
LEMMZ1330-12	MMZ1330	BOLD:ABU6450	Illice sp. ML05
LEMMZ178-10	MMZ0178	BOLD:AAP3300	Hyalurga fenestrata
LEMMZ179-10	MMZ0179	BOLD:AAP3300	Hyalurga fenestrata
LEMMZ180-10	MMZ0180	BOLD:AAP3300	Hyalurga fenestrata
LEMMZ181-10	MMZ0181	BOLD:AAP3300	Hyalurga fenestrata
LEMMZ182-10	MMZ0182	BOLD:AAP3300	Hyalurga fenestrata
LEMMZ183-10	MMZ0183	BOLD:AAH9893	Stenognatha gentilis
LEMMZ184-10	MMZ0184	BOLD:AAP4031	Dysschema amphissa
LEMMZ240-10	MMZ0240	BOLD:AAH9893	Stenognatha gentilis
LEMMZ241-10	MMZ0241	BOLD:AAA1380	Hyaleucerea vulnerata
LEMMZ242-10	MMZ0242	BOLD:AAA1380	Hyaleucerea vulnerata
LEMMZ243-10	MMZ0243	BOLD:AAA1380	Hyaleucerea vulnerata
LEMMZ244-10	MMZ0244	BOLD:AAA1380	Hyaleucerea vulnerata
LEMMZ245-10	MMZ0245	BOLD:AAP3975	Erruca deyrolii
LEMMZ246-10	MMZ0246	BOLD:ACF1201	Pheia catherina
LEMMZ247-10	MMZ0247	BOLD:AAP3455	Cosmosoma centrale
LEMMZ248-10	MMZ0248	BOLD:ACF1201	Pheia catherina
LEMMZ249-10	MMZ0249	BOLD:AAP4148	ArctiinaeGEN sp. JAT09
LEMMZ250-10	MMZ0250	BOLD:AAA1312	Cosmosoma teuthras
LEMMZ251-10	MMZ0251	BOLD:AAP4143	Phoenicoprocta haemorrhoidalis
LEMMZ252-10	MMZ0252	BOLD:AAN1641	Neotrichura nigripes
LEMMZ253-10	MMZ0253	BOLD:AAE4005	Cosmosoma auge sp. MMZ01
LEMMZ254-10	MMZ0254	BOLD:ABA3288	Atyphopsis roseiceps
LEMMZ255-10	MMZ0255	BOLD:AAP3977	Saurita sp. JAT01
LEMMZ256-10	MMZ0256	BOLD:ABX6421	Heterodontia haematica
LEMMZ257-10	MMZ0257	BOLD:ABX6421	Heterodontia haematica
LEMMZ258-10	MMZ0258	BOLD:AAA1393	Mesothen desperata sp. MMZ01
LEMMZ259-10	MMZ0259	BOLD:AAH2615	Tipulodes ima
LEMMZ260-10	MMZ0260	BOLD:AAP4061	Aclytia punctata
LEMMZ261-10	MMZ0261	BOLD:AAP3450	Eucereon plumbicollum
LEMMZ262-10	MMZ0262	BOLD:AAP3450	Eucereon plumbicollum
LEMMZ263-10	MMZ0263	BOLD:ACE9509	Cloesia sp. ML01
LEMMZ264-10	MMZ0264	BOLD:AAP4062	Cercopimorpha dolens
LEMMZ265-10	MMZ0265	BOLD:AAP3822	Agyrta albisparsa
LEMMZ266-10	MMZ0266	BOLD:AAP3822	Agyrta albisparsa
LEMMZ267-10	MMZ0267	BOLD:AAB4834	Delphyre flaviceps
LEMMZ268-10	MMZ0268	BOLD:ABX6295	Correbidia lycoides
LEMMZ269-10	MMZ0269	BOLD:ABX6295	Correbidia lycoides
LEMMZ270-10	MMZ0270	BOLD:AAI5889	Correbidia elegans sp. MMZ01
LEMMZ271-10	MMZ0271	BOLD:AAP3624	Callopepla similis
LEMMZ272-10	MMZ0272	BOLD:AAP3624	Callopepla similis
LEMMZ273-10	MMZ0273	BOLD:AAP4004	Epidesma sp. JAT01
LEMMZ274-10	MMZ0274	BOLD:AAP4072	Correbidia elegans sp. MMZ02
LEMMZ275-10	MMZ0275	BOLD:AAA1306	Aclytia heber
LEMMZ276-10	MMZ0276	BOLD:AAP4004	Epidesma sp. JAT01
LEMMZ277-10	MMZ0277	BOLD:AAA1432	Ormetica iheringi
LEMMZ278-10	MMZ0278	BOLD:ACF3819	Ormetica rothschildi
LEMMZ279-10	MMZ0279	BOLD:AAP3412	Virbia divisa sp. MMZ02
LEMMZ280-10	MMZ0280	BOLD:AAP3412	Virbia divisa sp. MMZ02
LEMMZ281-10	MMZ0281	BOLD:AAP3413	Virbia divisa sp. MMZ01
LEMMZ282-10	MMZ0282	BOLD:AAP3412	Virbia divisa sp. MMZ02
LEMMZ283-10	MMZ0283	BOLD:AAF2409	Cratoplastis catherinae
LEMMZ284-10	MMZ0284	BOLD:ACF3919	Viviennea moma
LEMMZ287-10	MMZ0287	BOLD:AAP5557	Ichoria tricincta
LEMMZ288-10	MMZ0288	BOLD:AAP4489	Euceriodes wernickei sp. MMZ02
LEMMZ291-10	MMZ0291	BOLD:AAP5515	Opharus rema
LEMMZ292-10	MMZ0292	BOLD:AAP4484	Pelochyta cinerea sp. MMZ02
LEMMZ293-10	MMZ0293	BOLD:AAP4323	Tricypha imperialis
LEMMZ294-10	MMZ0294	BOLD:AAF4126	Opharus procroides
LEMMZ295-10	MMZ0295	BOLD:AAF4126	Opharus procroides
LEMMZ296-10	MMZ0296	BOLD:AAN0020	Theages leucophaea sp. MMZ01
LEMMZ297-10	MMZ0297	BOLD:ACF1558	Baritius acuminata
LEMMZ298-10	MMZ0298	BOLD:AAP4177	Castrica phalaenoides
LEMMZ299-10	MMZ0299	BOLD:ABY7692	Ammalo helops
LEMMZ300-10	MMZ0300	BOLD:AAF5844	Elysius pyrosticta sp. MMZ02
LEMMZ301-10	MMZ0301	BOLD:AAM1586	Bertholdia pseudofumida
LEMMZ302-10	MMZ0302	BOLD:AAP4236	Neonerita dorsipuncta
LEMMZ303-10	MMZ0303	BOLD:AAP4236	Neonerita dorsipuncta
LEMMZ304-10	MMZ0304	BOLD:AAP5455	Amaxia corata
LEMMZ305-10	MMZ0305	BOLD:AAE1486	Eucereon quadricolor
LEMMZ306-10	MMZ0306	BOLD:AAE1486	Eucereon quadricolor
LEMMZ307-10	MMZ0307	BOLD:AAG6291	Selenarctia elissa
LEMMZ308-10	MMZ0308	BOLD:ACE7850	Viviennea superba
LEMMZ309-10	MMZ0309	BOLD:AAP4838	Paracles fusca sp. MMZ01
LEMMZ310-10	MMZ0310	BOLD:AAP5518	Paracles variegata
LEMMZ311-10	MMZ0311	BOLD:ACE3385	Cissura decora
LEMMZ312-10	MMZ0312	BOLD:AAA1316	Lophocampa texta sp. MMZ01
LEMMZ313-10	MMZ0313	BOLD:AAP5545	Leucanopsis mandus
LEMMZ314-10	MMZ0314	BOLD:ACF0022	Symphlebia lophocampoides
LEMMZ315-10	MMZ0315	BOLD:AAP4861	Amaxia hebe
LEMMZ316-10	MMZ0316	BOLD:AAP5419	Trichromia sp. JAT01
LEMMZ317-10	MMZ0317	BOLD:AAP4190	Lepidokirbyia vittipes
LEMMZ318-10	MMZ0318	BOLD:ACE9827	Ischnognatha leucapera
LEMMZ319-10	MMZ0319	BOLD:AAK4120	Idalus lineosus sp. MMZ02
LEMMZ320-10	MMZ0320	BOLD:ABZ0675	Idalus lineosus sp. MMZ03
LEMMZ321-10	MMZ0321	BOLD:AAI7688	Idalus agastus MMZ01
LEMMZ322-10	MMZ0322	BOLD:AAP4197	Agaraea semivitrea sp. MMZ01
LEMMZ323-10	MMZ0323	BOLD:AAP5111	Eupseudosoma involuta sp. MMZ01
LEMMZ324-10	MMZ0324	BOLD:AAG6295	Hyperandra appendiculata
LEMMZ325-10	MMZ0325	BOLD:AAP4892	Eucereon apicalis
LEMMZ326-10	MMZ0326	BOLD:AAP4892	Eucereon apicalis
LEMMZ327-10	MMZ0327	BOLD:ACE7928	Melese chozeba
LEMMZ328-10	MMZ0328	BOLD:AAC3527	Melese ocellata
LEMMZ329-10	MMZ0329	BOLD:AAC3527	Melese ocellata
LEMMZ330-10	MMZ0330	BOLD:AAC3527	Melese ocellata
LEMMZ331-10	MMZ0331	BOLD:AAC3527	Melese ocellata
LEMMZ332-10	MMZ0332	BOLD:AAC3527	Melese ocellata
LEMMZ333-10	MMZ0333	BOLD:AAC3527	Melese ocellata
LEMMZ334-10	MMZ0334	BOLD:ACE3385	Cissura decora
LEMMZ335-10	MMZ0335	BOLD:ABX6295	Correbidia lycoides
LEMMZ336-10	MMZ0336	BOLD:ABX6295	Correbidia lycoides
LEMMZ337-10	MMZ0337	BOLD:ABX6295	Correbidia lycoides
LEMMZ338-10	MMZ0338	BOLD:AAI5889	Correbidia elegans sp. MMZ01
LEMMZ339-10	MMZ0339	BOLD:AAP4839	Paracles fusca sp. MMZ03
LEMMZ340-10	MMZ0340	BOLD:AAE1486	Eucereon quadricolor
LEMMZ341-10	MMZ0341	BOLD:AAP3450	Eucereon plumbicollum
LEMMZ342-10	MMZ0342	BOLD:ACF3819	Ormetica rothschildi
LEMMZ343-10	MMZ0343	BOLD:ACF3819	Ormetica rothschildi
LEMMZ344-10	MMZ0344	BOLD:AAP3822	Agyrta albisparsa
LEMMZ345-10	MMZ0345	BOLD:AAP3822	Agyrta albisparsa
LEMMZ346-10	MMZ0346	BOLD:AAB4834	Delphyre flaviceps
LEMMZ347-10	MMZ0347	BOLD:AAB4834	Delphyre flaviceps
LEMMZ349-10	MMZ0349	BOLD:AAP4861	Amaxia hebe
LEMMZ350-10	MMZ0350	BOLD:AAH9893	Stenognatha gentilis
LEMMZ351-10	MMZ0351	BOLD:AAH9893	Stenognatha gentilis
LEMMZ352-10	MMZ0352	BOLD:AAP4190	Lepidokirbyia vittipes
LEMMZ353-10	MMZ0353	BOLD:ACF3919	Viviennea moma
LEMMZ354-10	MMZ0354	BOLD:AAA1354	Eupseudosoma involuta sp. MMZ02
LEMMZ355-10	MMZ0355	BOLD:ABY7692	Ammalo helops
LEMMZ356-10	MMZ0356	BOLD:ABY7692	Ammalo helops
LEMMZ357-10	MMZ0357	BOLD:ABY7692	Ammalo helops
LEMMZ358-10	MMZ0358	BOLD:AAP3975	Erruca deyrolii
LEMMZ368-10	MMZ0368	BOLD:AAP4464	Dysschema sp. JAT01
LEMMZ381-11	MMZ0381	BOLD:AAV8068	Leucanopsis coniota
LEMMZ382-11	MMZ0382	BOLD:AAN1972	Eucereon ladas
LEMMZ383-11	MMZ0383	BOLD:AAU3827	Halysidota cyclozonata
LEMMZ384-11	MMZ0384	BOLD:AAV1236	Bertholdia soror
LEMMZ385-11	MMZ0385	BOLD:AAN1972	Eucereon ladas
LEMMZ386-11	MMZ0386	BOLD:ACF1341	Aclytia terra
LEMMZ387-11	MMZ0387	BOLD:AAU0906	Agylla separata
LEMMZ388-11	MMZ0388	BOLD:ACE8856	Agylla argentifera
LEMMZ389-11	MMZ0389	BOLD:AAU0908	Agylla argentea
LEMMZ390-11	MMZ0390	BOLD:AAU0908	Agylla argentea
LEMMZ391-11	MMZ0391	BOLD:ACH0774	Agylla nivea
LEMMZ392-11	MMZ0392	BOLD:AAI8130	Isia alcumena
LEMMZ393-11	MMZ0393	BOLD:ABY7362	Cosmosoma elegans
LEMMZ394-11	MMZ0394	BOLD:AAU4208	Cosmosoma durca
LEMMZ397-11	MMZ0397	BOLD:AAP5419	Trichromia sp. JAT01
LEMMZ398-11	MMZ0398	BOLD:AAV7357	Lophocampa atrimaculata
LEMMZ399-11	MMZ0399	BOLD:AAU3612	Machadoia xanthosticta
LEMMZ400-11	MMZ0400	BOLD:AAX0410	Opharus notata
LEMMZ401-11	MMZ0401	BOLD:AAU0894	Melese castrena sp. MMZ02
LEMMZ402-11	MMZ0402	BOLD:AAP4031	Dysschema amphissa
LEMMZ403-11	MMZ0403	BOLD:AAV7956	Trichromia sp. JAT02
LEMMZ404-11	MMZ0404	BOLD:AAU0894	Melese castrena sp. MMZ02
LEMMZ405-11	MMZ0405	BOLD:AAU1399	Eucereon discolor
LEMMZ406-11	MMZ0406	BOLD:AAX6916	Pseudosphex rubripalpus
LEMMZ407-11	MMZ0407	BOLD:AAF3029	Symphlebia distincta sp. MMZ02
LEMMZ408-11	MMZ0408	BOLD:AAV9825	Prosopidia oviplaga
LEMMZ409-11	MMZ0409	BOLD:AAA1306	Aclytia heber
LEMMZ410-11	MMZ0410	BOLD:AAG6287	Viviennea dolens
LEMMZ411-11	MMZ0411	BOLD:AAU4333	Philoros affinis
LEMMZ412-11	MMZ0412	BOLD:AAU0906	Agylla separata
LEMMZ413-11	MMZ0413	BOLD:AAG1070	Melese sp. JAT02
LEMMZ414-11	MMZ0414	BOLD:ABY8130	Dycladia lucetius
LEMMZ415-11	MMZ0415	BOLD:AAB9083	Idalus sp. JAT02
LEMMZ416-11	MMZ0416	BOLD:AAU3699	Ochrodota pronapides
LEMMZ417-11	MMZ0417	BOLD:ACE9509	Cloesia sp. ML01
LEMMZ418-11	MMZ0418	BOLD:AAU4333	Philoros affinis
LEMMZ419-11	MMZ0419	BOLD:AAP5455	Amaxia corata
LEMMZ420-11	MMZ0420	BOLD:AAV7099	Hyalurga sp. JAT01
LEMMZ422-11	MMZ0422	BOLD:AAU2282	Trichromia vulmaria
LEMMZ423-11	MMZ0423	BOLD:AAV7607	Melese binotata
LEMMZ424-11	MMZ0424	BOLD:ACE7928	Melese chozeba
LEMMZ425-11	MMZ0425	BOLD:AAE9215	Melese babosa
LEMMZ427-11	MMZ0427	BOLD:AAV1111	Melese incertus
LEMMZ428-11	MMZ0428	BOLD:AAV4244	Scaptius submarginalis
LEMMZ429-11	MMZ0429	BOLD:AAX7515	Psilopleura sanguipuncta
LEMMZ430-11	MMZ0430	BOLD:AAP3413	Virbia divisa sp. MMZ01
LEMMZ431-11	MMZ0431	BOLD:AAU2282	Trichromia vulmaria
LEMMZ432-11	MMZ0432	BOLD:AAA8661	Eucereon aeolum
LEMMZ433-11	MMZ0433	BOLD:AAU1399	Eucereon discolor
LEMMZ434-11	MMZ0434	BOLD:AAP3455	Cosmosoma centrale
LEMMZ435-11	MMZ0435	BOLD:AAU1916	Melese sp. JAT01
LEMMZ438-11	MMZ0438	BOLD:AAU2282	Trichromia vulmaria
LEMMZ440-11	MMZ0440	BOLD:AAA1330	Cosmosoma cingla
LEMMZ442-11	MMZ0442	BOLD:AAA1331	Mirandisca harpalyce
LEMMZ443-11	MMZ0443	BOLD:AAP4062	Cercopimorpha dolens
LEMMZ444-11	MMZ0444	BOLD:ACF1341	Aclytia terra
LEMMZ445-11	MMZ0445	BOLD:ACE8023	Rhipha flavithorax
LEMMZ446-11	MMZ0446	BOLD:ACF4397	Aclytia terra
LEMMZ447-11	MMZ0447	BOLD:ACE7129	Hyaleucerea morosa
LEMMZ448-11	MMZ0448	BOLD:AAP3455	Cosmosoma centrale
LEMMZ449-11	MMZ0449	BOLD:AAV7956	Trichromia sp. JAT02
LEMMZ450-11	MMZ0450	BOLD:AAV1111	Melese incertus
LEMMZ451-11	MMZ0451	BOLD:AAG6287	Viviennea dolens
LEMMZ452-11	MMZ0452	BOLD:ACF2304	Sutonocrea reducta
LEMMZ454-11	MMZ0454	BOLD:AAU0894	Melese castrena sp. MMZ02
LEMMZ455-11	MMZ0455	BOLD:AAC3527	Melese ocellata
LEMMZ456-11	MMZ0456	BOLD:AAN5487	Eucereon setosum
LEMMZ457-11	MMZ0457	BOLD:AAP5419	Trichromia sp. JAT01
LEMMZ458-11	MMZ0458	BOLD:ABA2559	Agylla sp. JAT05
LEMMZ459-11	MMZ0459	BOLD:AAL3742	Pelochyta arontes
LEMMZ460-11	MMZ0460	BOLD:AAV7357	Lophocampa atrimaculata
LEMMZ461-11	MMZ0461	BOLD:AAC3527	Melese ocellata
LEMMZ462-11	MMZ0462	BOLD:AAU1685	Agylla barbipalpia
LEMMZ463-11	MMZ0463	BOLD:AAV7607	Melese binotata
LEMMZ464-11	MMZ0464	BOLD:AAP4062	Cercopimorpha dolens
LEMMZ465-11	MMZ0465	BOLD:AAU0894	Melese castrena sp. MMZ02
LEMMZ466-11	MMZ0466	BOLD:ACF4397	Aclytia terra
LEMMZ467-11	MMZ0467	BOLD:AAA1442	Opharus brasiliensis
LEMMZ468-11	MMZ0468	BOLD:AAU1399	Eucereon discolor
LEMMZ469-11	MMZ0469	BOLD:AAU1684	Agylla sp. JAT01
LEMMZ470-11	MMZ0470	BOLD:AAV8072	Leucanopsis oruba
LEMMZ471-11	MMZ0471	BOLD:AAU3699	Ochrodota pronapides
LEMMZ472-11	MMZ0472	BOLD:AAU0894	Melese castrena sp. MMZ02
LEMMZ473-11	MMZ0473	BOLD:ACF4397	Aclytia terra
LEMMZ474-11	MMZ0474	BOLD:AAP3455	Cosmosoma centrale
LEMMZ475-11	MMZ0475	BOLD:AAA1330	Cosmosoma cingla
LEMMZ476-11	MMZ0476	BOLD:AAA1312	Cosmosoma teuthras
LEMMZ477-11	MMZ0477	BOLD:AAA8661	Eucereon aeolum
LEMMZ478-11	MMZ0478	BOLD:AAA8661	Eucereon aeolum
LEMMZ480-11	MMZ0480	BOLD:AAP4062	Cercopimorpha dolens
LEMMZ482-11	MMZ0482	BOLD:ACE9509	Cloesia sp. ML01
LEMMZ483-11	MMZ0483	BOLD:ACE9509	Cloesia sp. ML01
LEMMZ484-11	MMZ0484	BOLD:ACE9509	Cloesia sp. ML01
LEMMZ485-11	MMZ0485	BOLD:AAP4062	Cercopimorpha dolens
LEMMZ486-11	MMZ0486	BOLD:AAU3098	Mesothen desperata sp. MMZ02
LEMMZ487-11	MMZ0487	BOLD:AAU3098	Mesothen desperata sp. MMZ02
LEMMZ488-11	MMZ0488	BOLD:AAU3098	Mesothen desperata sp. MMZ02
LEMMZ489-11	MMZ0489	BOLD:AAN1641	Neotrichura nigripes
LEMMZ490-11	MMZ0490	BOLD:AAU4208	Cosmosoma durca
LEMMZ491-11	MMZ0491	BOLD:AAU4208	Cosmosoma durca
LEMMZ492-11	MMZ0492	BOLD:AAU2614	Cosmosoma sp. JAT01
LEMMZ493-11	MMZ0493	BOLD:AAU2614	Cosmosoma sp. JAT01
LEMMZ494-11	MMZ0494	BOLD:AAU2614	Cosmosoma sp. JAT01
LEMMZ495-11	MMZ0495	BOLD:AAP3977	Saurita sp. JAT01
LEMMZ496-11	MMZ0496		Ichoria tricincta
LEMMZ497-11	MMZ0497	BOLD:AAP3977	Saurita sp. JAT01
LEMMZ498-11	MMZ0498	BOLD:ABX6421	Heterodontia haematica
LEMMZ500-11	MMZ0500	BOLD:AAW8800	Isanthrene incendiaria
LEMMZ501-11	MMZ0501	BOLD:AAN5475	Sarosa pompilina
LEMMZ502-11	MMZ0502	BOLD:AAV9100	Cosmosoma leuconoton
LEMMZ503-11	MMZ0503	BOLD:AAN1616	Erruca hanga
LEMMZ504-11	MMZ0504	BOLD:AAX9604	Coystea analis
LEMMZ505-11	MMZ0505	BOLD:AAV7845	Cosmosoma plutona
LEMMZ506-11	MMZ0506	BOLD:AAV7845	Cosmosoma plutona
LEMMZ507-11	MMZ0507	BOLD:AAV7029	Eucereon rosa sp. MMZ02
LEMMZ508-11	MMZ0508	BOLD:AAV7029	Eucereon rosa sp. MMZ02
LEMMZ509-11	MMZ0509	BOLD:AAX7988	Thysanoprymna pyrrhopyga
LEMMZ510-11	MMZ0510	BOLD:AAP4062	Cercopimorpha dolens
LEMMZ511-11	MMZ0511	BOLD:AAV9147	Delphyre pyroperas
LEMMZ512-11	MMZ0512	BOLD:AAU1399	Eucereon discolor
LEMMZ513-11	MMZ0513	BOLD:AAP3450	Eucereon plumbicollum
LEMMZ515-11	MMZ0515	BOLD:ABX6295	Correbidia lycoides
LEMMZ516-11	MMZ0516	BOLD:AAI5889	Correbidia elegans sp. MMZ01
LEMMZ517-11	MMZ0517	BOLD:AAI5889	Correbidia elegans sp. MMZ01
LEMMZ518-11	MMZ0518	BOLD:ABY8130	Dycladia lucetius
LEMMZ519-11	MMZ0519	BOLD:ABY8130	Dycladia lucetius
LEMMZ520-11	MMZ0520	BOLD:AAP4004	Epidesma sp. JAT01
LEMMZ521-11	MMZ0521	BOLD:AAP4004	Epidesma sp. JAT01
LEMMZ522-11	MMZ0522	BOLD:AAA1306	Aclytia heber
LEMMZ523-11	MMZ0523	BOLD:AAP3412	Virbia divisa sp. MMZ02
LEMMZ524-11	MMZ0524	BOLD:AAX8633	Rhynchopyga meisteri
LEMMZ525-11	MMZ0525	BOLD:AAP3822	Agyrta albisparsa
LEMMZ526-11	MMZ0526	BOLD:AAX8101	Euagra azurea
LEMMZ527-11	MMZ0527	BOLD:AAX8103	Nepe coelestina
LEMMZ528-11	MMZ0528	BOLD:ABX6421	Heterodontia haematica
LEMMZ529-11	MMZ0529	BOLD:AAX7998	Eucereon griseata
LEMMZ530-11	MMZ0530	BOLD:AAN5487	Eucereon setosum
LEMMZ531-11	MMZ0531	BOLD:AAN5487	Eucereon setosum
LEMMZ532-11	MMZ0532	BOLD:AAA5097	Carales astur
LEMMZ533-11	MMZ0533	BOLD:AAP4177	Castrica phalaenoides
LEMMZ534-11	MMZ0534	BOLD:AAV9827	Agaraea uniformes
LEMMZ535-11	MMZ0535	BOLD:AAV4267	Elysius ordinarius
LEMMZ536-11	MMZ0536	BOLD:AAV4267	Elysius ordinarius
LEMMZ537-11	MMZ0537	BOLD:AAU1239	Pelochyta cinerea sp. MMZ01
LEMMZ538-11	MMZ0538	BOLD:AAP4484	Pelochyta cinerea sp. MMZ02
LEMMZ539-11	MMZ0539	BOLD:AAP4484	Pelochyta cinerea sp. MMZ02
LEMMZ540-11	MMZ0540	BOLD:AAP5515	Opharus rema
LEMMZ541-11	MMZ0541	BOLD:AAP5515	Opharus rema
LEMMZ542-11	MMZ0542	BOLD:AAA1442	Opharus brasiliensis
LEMMZ543-11	MMZ0543	BOLD:AAU3611	Machadoia sp. MMZ01
LEMMZ544-11	MMZ0544	BOLD:AAU3612	Machadoia xanthosticta
LEMMZ545-11	MMZ0545	BOLD:AAV4247	Leucanopsis fuscosa
LEMMZ546-11	MMZ0546	BOLD:AAV4247	Leucanopsis fuscosa
LEMMZ548-11	MMZ0548	BOLD:AAV8072	Leucanopsis oruba
LEMMZ549-11	MMZ0549	BOLD:AAV8068	Leucanopsis coniota
LEMMZ550-11	MMZ0550	BOLD:AAV8069	Leucanopsis biedala
LEMMZ551-11	MMZ0551	BOLD:AAV8070	Leucanopsis pulverea
LEMMZ552-11	MMZ0552	BOLD:AAV8069	Leucanopsis biedala
LEMMZ553-11	MMZ0553	BOLD:ABA2872	Leucanopsis joasa
LEMMZ554-11	MMZ0554	BOLD:AAV8070	Leucanopsis pulverea
LEMMZ556-11	MMZ0556	BOLD:AAA1316	Lophocampa texta sp. MMZ01
LEMMZ557-11	MMZ0557	BOLD:ABA2690	Leucanopsis sablona
LEMMZ558-11	MMZ0558	BOLD:ABA2689	Leucanopsis bactris
LEMMZ559-11	MMZ0559	BOLD:AAX4991	Leucanopsis romoloa
LEMMZ560-11	MMZ0560	BOLD:AAU4385	Sychesia dryas
LEMMZ561-11	MMZ0561	BOLD:AAF1028	Mazaeras francki
LEMMZ562-11	MMZ0562	BOLD:AAU3667	Rhipha subflammans
LEMMZ563-11	MMZ0563	BOLD:AAV6553	Elysius pyrosticta sp. MMZ01
LEMMZ564-11	MMZ0564	BOLD:AAW9507	Aphyle abdominalis
LEMMZ565-11	MMZ0565	BOLD:AAV9826	Haemanota bicolor
LEMMZ567-11	MMZ0567	BOLD:AAG6295	Hyperandra appendiculata
LEMMZ568-11	MMZ0568	BOLD:AAU1887	Paracles paula
LEMMZ569-11	MMZ0569	BOLD:AAU1888	Paracles fusca sp. MMZ02
LEMMZ570-11	MMZ0570	BOLD:AAU1889	Paracles bilinea
LEMMZ571-11	MMZ0571	BOLD:AAP5518	Paracles variegata
LEMMZ572-11	MMZ0572	BOLD:AAV1236	Bertholdia soror
LEMMZ573-11	MMZ0573	BOLD:ACE9827	Ischnognatha leucapera
LEMMZ574-11	MMZ0574	BOLD:AAP5455	Amaxia corata
LEMMZ575-11	MMZ0575	BOLD:AAF3029	Symphlebia distincta sp. MMZ02
LEMMZ576-11	MMZ0576	BOLD:AAF3029	Symphlebia distincta sp. MMZ02
LEMMZ577-11	MMZ0577	BOLD:AAF3029	Symphlebia distincta sp. MMZ02
LEMMZ578-11	MMZ0578	BOLD:AAU0658	Symphlebia distincta sp. MMZ01
LEMMZ579-11	MMZ0579	BOLD:AAV9829	Amaxia kennedyi
LEMMZ580-11	MMZ0580	BOLD:AAE2619	Idalus sp. JAT01
LEMMZ581-11	MMZ0581	BOLD:AAV6739	Idalus agastus MMZ02
LEMMZ582-11	MMZ0582	BOLD:AAP5111	Eupseudosoma involuta sp. MMZ01
LEMMZ585-11	MMZ0585	BOLD:AAV6469	Echeta juno
LEMMZ586-11	MMZ0586	BOLD:AAV6469	Echeta juno
LEMMZ587-11	MMZ0587	BOLD:AAV4244	Scaptius submarginalis
LEMMZ589-11	MMZ0589	BOLD:AAV7956	Trichromia sp. JAT02
LEMMZ590-11	MMZ0590	BOLD:AAV7956	Trichromia sp. JAT02
LEMMZ591-11	MMZ0591	BOLD:ACE3385	Cissura decora
LEMMZ592-11	MMZ0592	BOLD:AAU2282	Trichromia vulmaria
LEMMZ593-11	MMZ0593	BOLD:AAU2282	Trichromia vulmaria
LEMMZ597-11	MMZ0597	BOLD:AAU3699	Ochrodota pronapides
LEMMZ598-11	MMZ0598	BOLD:AAP4892	Eucereon apicalis
LEMMZ599-11	MMZ0599	BOLD:AAP4892	Eucereon apicalis
LEMMZ600-11	MMZ0600	BOLD:AAP4892	Eucereon apicalis
LEMMZ602-11	MMZ0602	BOLD:AAQ3401	Dysschema neda
LEMMZ603-11	MMZ0603	BOLD:AAF6156	Dysschema lucifer
LEMMZ604-11	MMZ0604	BOLD:AAF6156	Dysschema lucifer
LEMMZ605-11	MMZ0605	BOLD:AAP4464	Dysschema sp. JAT01
LEMMZ606-11	MMZ0606	BOLD:ABZ2373	Graphea paramarmorea
LEMMZ607-11	MMZ0607	BOLD:AAU3827	Halysidota cyclozonata
LEMMZ608-11	MMZ0608	BOLD:AAG1070	Melese sp. JAT02
LEMMZ609-11	MMZ0609	BOLD:AAG1070	Melese sp. JAT02
LEMMZ612-11	MMZ0612	BOLD:AAG1070	Melese sp. JAT02
LEMMZ613-11	MMZ0613	BOLD:AAG1070	Melese sp. JAT02
LEMMZ614-11	MMZ0614	BOLD:AAC3527	Melese ocellata
LEMMZ615-11	MMZ0615	BOLD:AAC3527	Melese ocellata
LEMMZ616-11	MMZ0616	BOLD:ACE7928	Melese chozeba
LEMMZ617-11	MMZ0617	BOLD:ACE7928	Melese chozeba
LEMMZ618-11	MMZ0618	BOLD:AAG1070	Melese sp. JAT02
LEMMZ619-11	MMZ0619	BOLD:AAM3363	Melese peruviana
LEMMZ620-11	MMZ0620	BOLD:AAC3527	Melese ocellata
LEMMZ621-11	MMZ0621	BOLD:AAC3527	Melese ocellata
LEMMZ622-11	MMZ0622	BOLD:AAU0894	Melese castrena sp. MMZ02
LEMMZ623-11	MMZ0623	BOLD:AAU1916	Melese sp. JAT01
LEMMZ624-11	MMZ0624	BOLD:AAU0894	Melese castrena sp. MMZ02
LEMMZ625-11	MMZ0625	BOLD:AAU1916	Melese sp. JAT01
LEMMZ626-11	MMZ0626	BOLD:AAU1916	Melese sp. JAT01
LEMMZ627-11	MMZ0627	BOLD:AAU3828	Halysidota sannionis
LEMMZ628-11	MMZ0628	BOLD:AAU0908	Agylla argentea
LEMMZ629-11	MMZ0629	BOLD:AAU1916	Melese sp. JAT01
LEMMZ630-11	MMZ0630	BOLD:AAU1916	Melese sp. JAT01
LEMMZ631-11	MMZ0631	BOLD:ACE8856	Agylla argentifera
LEMMZ632-11	MMZ0632	BOLD:ACE8856	Agylla argentifera
LEMMZ633-11	MMZ0633	BOLD:ACE8856	Agylla argentifera
LEMMZ634-11	MMZ0634	BOLD:ACE8856	Agylla argentifera
LEMMZ635-11	MMZ0635	BOLD:AAU0908	Agylla argentea
LEMMZ636-11	MMZ0636	BOLD:AAU0908	Agylla argentea
LEMMZ637-11	MMZ0637	BOLD:AAU0907	Agylla marcata
LEMMZ638-11	MMZ0638	BOLD:AAU0908	Agylla argentea
LEMMZ640-11	MMZ0640	BOLD:AAU1684	Agylla sp. JAT01
LEMMZ641-11	MMZ0641	BOLD:AAU1684	Agylla sp. JAT01
LEMMZ642-11	MMZ0642	BOLD:AAU1685	Agylla barbipalpia
LEMMZ643-11	MMZ0643	BOLD:AAU0907	Agylla marcata
LEMMZ644-11	MMZ0644	BOLD:ACH0774	Agylla nivea
LEMMZ645-11	MMZ0645	BOLD:AAU0907	Agylla marcata
LEMMZ646-11	MMZ0646	BOLD:AAU0906	Agylla separata
LEMMZ647-11	MMZ0647	BOLD:AAU0906	Agylla separata
LEMMZ648-11	MMZ0648	BOLD:AAU0906	Agylla separata
LEMMZ649-11	MMZ0649	BOLD:ABA3463	Agylla sp. JAT03
LEMMZ650-11	MMZ0650	BOLD:AAU0893	Melese castrena sp. MMZ01
LEMMZ651-11	MMZ0651	BOLD:AAU0894	Melese castrena sp. MMZ02
LEMMZ652-11	MMZ0652	BOLD:AAA5799	Pareuchaetes aurata
LEMMZ653-11	MMZ0653	BOLD:AAU0933	Tricypha nigrescens
LEMMZ654-11	MMZ0654	BOLD:AAA5799	Pareuchaetes aurata
LEMMZ655-11	MMZ0655	BOLD:ACE8856	Agylla argentifera
LEMMZ657-11	MMZ0657	BOLD:AAU0909	Minitopola braziliensis
LEMMZ658-11	MMZ0658	BOLD:AAH2585	Agylla sp. JAT02
LEMMZ659-11	MMZ0659	BOLD:AAU1685	Agylla barbipalpia
LEMMZ660-11	MMZ0660	BOLD:AAU0907	Agylla marcata
LEMMZ661-11	MMZ0661	BOLD:AAU0906	Agylla separata
LEMMZ662-11	MMZ0662	BOLD:AAU0906	Agylla separata
LEMMZ663-11	MMZ0663	BOLD:AAG6295	Hyperandra appendiculata
LEMMZ664-11	MMZ0664	BOLD:AAG6295	Hyperandra appendiculata
LEMMZ665-11	MMZ0665	BOLD:AAV6739	Idalus agastus MMZ02
LEMMZ666-11	MMZ0666	BOLD:AAZ4573	Pachydota affinis sp. MMZ02
LEMMZ667-11	MMZ0667	BOLD:AAZ4573	Pachydota affinis sp. MMZ02
LEMMZ668-11	MMZ0668	BOLD:AAP4062	Cercopimorpha dolens
LEMMZ669-11	MMZ0669	BOLD:AAA1393	Mesothen desperata sp. MMZ01
LEMMZ670-11	MMZ0670	BOLD:AAZ3913	Poliopastea indistincta sp. MMZ02
LEMMZ673-11	MMZ0673	BOLD:ACE7928	Melese chozeba
LEMMZ675-11	MMZ0675	BOLD:AAZ4751	Echeta divisa
LEMMZ676-11	MMZ0676	BOLD:AAM5013	Erruca sanguipuncta
LEMMZ678-11	MMZ0678	BOLD:AAX8633	Rhynchopyga meisteri
LEMMZ679-11	MMZ0679	BOLD:AAP5545	Leucanopsis mandus
LEMMZ680-11	MMZ0680	BOLD:ABA6855	Ischnocampa lugubris sp. MMZ02
LEMMZ681-11	MMZ0681	BOLD:AAU3667	Rhipha subflammans
LEMMZ682-11	MMZ0682	BOLD:AAJ7010	Romualdia elongata
LEMMZ683-11	MMZ0683	BOLD:AAW9507	Aphyle abdominalis
LEMMZ684-11	MMZ0684	BOLD:AAQ4027	Phaegoptera chorima
LEMMZ685-11	MMZ0685	BOLD:AAA1341	Psychophasma erosa
LEMMZ686-11	MMZ0686	BOLD:AAZ4972	Cyanopepla jucunda
LEMMZ687-11	MMZ0687	BOLD:AAZ4070	Eucereon chalcodon
LEMMZ688-11	MMZ0688	BOLD:AAZ5088	Pachydota affinis sp. MMZ01
LEMMZ689-11	MMZ0689	BOLD:AAZ3768	Agaraea semivitrea sp. MMZ02
LEMMZ690-11	MMZ0690	BOLD:AAB9083	Idalus sp. JAT02
LEMMZ691-11	MMZ0691	BOLD:AAA1414	Nyridela chalciope
LEMMZ692-11	MMZ0692	BOLD:AAV9100	Cosmosoma leuconoton
LEMMZ693-11	MMZ0693	BOLD:AAQ4027	Phaegoptera chorima
LEMMZ694-11	MMZ0694	BOLD:ACE7928	Melese chozeba
LEMMZ695-11	MMZ0695	BOLD:ACE7928	Melese chozeba
LEMMZ697-11	MMZ0697	BOLD:AAV1111	Melese incertus
LEMMZ698-11	MMZ0698	BOLD:AAU0893	Melese castrena sp. MMZ01
LEMMZ699-11	MMZ0699	BOLD:AAU3699	Ochrodota pronapides
LEMMZ700-11	MMZ0700	BOLD:AAP4072	Correbidia elegans sp. MMZ02
LEMMZ701-11	MMZ0701	BOLD:AAZ4975	Correbidia sp. JAT01
LEMMZ702-11	MMZ0702	BOLD:ABZ0675	Idalus lineosus sp. MMZ03
LEMMZ703-11	MMZ0703	BOLD:ABZ0675	Idalus lineosus sp. MMZ03
LEMMZ704-11	MMZ0704	BOLD:AAA1451	Idalus lineosus sp. MMZ01
LEMMZ705-11	MMZ0705	BOLD:AAP5455	Amaxia corata
LEMMZ706-11	MMZ0706	BOLD:AAV8069	Leucanopsis biedala
LEMMZ707-11	MMZ0707	BOLD:AAP5545	Leucanopsis mandus
LEMMZ708-11	MMZ0708	BOLD:AAP4323	Tricypha imperialis
LEMMZ709-11	MMZ0709	BOLD:AAU0933	Tricypha nigrescens
LEMMZ710-11	MMZ0710	BOLD:AAZ3983	Opharus basalis
LEMMZ711-11	MMZ0711	BOLD:AAZ3774	Epidesma ursula
LEMMZ714-11	MMZ0714	BOLD:AAD9238	Apistosia judas
LEMMZ715-11	MMZ0715	BOLD:AAZ4973	Ctenucha jonesi
LEMMZ716-11	MMZ0716	BOLD:AAZ3993	Carathis byblis
LEMMZ717-11	MMZ0717	BOLD:AAZ3993	Carathis byblis
LEMMZ718-11	MMZ0718	BOLD:AAZ3993	Carathis byblis
LEMMZ719-11	MMZ0719	BOLD:AAZ3993	Carathis byblis
LEMMZ720-11	MMZ0720	BOLD:AAU3699	Ochrodota pronapides
LEMMZ721-11	MMZ0721	BOLD:AAU3699	Ochrodota pronapides
LEMMZ723-11	MMZ0723	BOLD:AAU3699	Ochrodota pronapides
LEMMZ724-11	MMZ0724	BOLD:AAP4177	Castrica phalaenoides
LEMMZ725-11	MMZ0725	BOLD:AAG6291	Selenarctia elissa
LEMMZ726-11	MMZ0726	BOLD:AAX0410	Opharus notata
LEMMZ727-11	MMZ0727	BOLD:ABZ2518	Bernathonomus piperita
LEMMZ728-11	MMZ0728	BOLD:ABZ2373	Graphea paramarmorea
LEMMZ729-11	MMZ0729	BOLD:AAF3029	Symphlebia distincta sp. MMZ02
LEMMZ730-11	MMZ0730	BOLD:AAF3029	Symphlebia distincta sp. MMZ02
LEMMZ731-11	MMZ0731	BOLD:AAU3612	Machadoia xanthosticta
LEMMZ732-11	MMZ0732	BOLD:AAN0352	Robinsonia spitzi
LEMMZ733-11	MMZ0733	BOLD:AAN0599	Galethalea pica
LEMMZ734-11	MMZ0734	BOLD:AAF2409	Cratoplastis catherinae
LEMMZ735-11	MMZ0735	BOLD:AAU4385	Sychesia dryas
LEMMZ736-11	MMZ0736	BOLD:AAE2881	Lophocampa arpi
LEMMZ737-11	MMZ0737	BOLD:AAZ5018	Dysschema subapicalis
LEMMZ738-11	MMZ0738	BOLD:AAZ4070	Eucereon chalcodon
LEMMZ739-11	MMZ0739	BOLD:ACJ8235	Eucereon rosa sp. MMZ01
LEMMZ740-11	MMZ0740	BOLD:AAZ5106	Holophaea erharda
LEMMZ741-11	MMZ0741	BOLD:AAU1399	Eucereon discolor
LEMMZ742-11	MMZ0742	BOLD:AAX7515	Psilopleura sanguipuncta
LEMMZ743-11	MMZ0743	BOLD:AAZ3910	Episcepsis endodasia
LEMMZ744-11	MMZ0744	BOLD:AAZ3910	Episcepsis endodasia
LEMMZ745-11	MMZ0745	BOLD:AAZ3910	Episcepsis endodasia
LEMMZ746-11	MMZ0746	BOLD:AAZ3910	Episcepsis endodasia
LEMMZ747-11	MMZ0747	BOLD:AAX7988	Thysanoprymna pyrrhopyga
LEMMZ748-11	MMZ0748	BOLD:AAX7988	Thysanoprymna pyrrhopyga
LEMMZ749-11	MMZ0749	BOLD:AAP4062	Cercopimorpha dolens
LEMMZ750-11	MMZ0750	BOLD:AAZ4908	Ichoria chalcomedusa
LEMMZ751-11	MMZ0751	BOLD:AAZ4908	Ichoria chalcomedusa
LEMMZ752-11	MMZ0752	BOLD:AAZ3913	Poliopastea indistincta sp. MMZ02
LEMMZ753-11	MMZ0753	BOLD:AAZ3913	Poliopastea indistincta sp. MMZ02
LEMMZ754-11	MMZ0754	BOLD:AAZ3913	Poliopastea indistincta sp. MMZ02
LEMMZ755-11	MMZ0755	BOLD:AAZ4179	ArctiinaeGEN sp. JAT05
LEMMZ756-11	MMZ0756	BOLD:AAA1380	Hyaleucerea vulnerata
LEMMZ757-11	MMZ0757	BOLD:AAA1331	Mirandisca harpalyce
LEMMZ758-11	MMZ0758	BOLD:AAN1616	Erruca hanga
LEMMZ759-11	MMZ0759	BOLD:AAV9100	Cosmosoma leuconoton
LEMMZ760-11	MMZ0760	BOLD:ABZ2089	Cosmosoma auge sp. MMZ02
LEMMZ761-11	MMZ0761	BOLD:AAZ5029	Argyroeides sanguinea
LEMMZ762-11	MMZ0762	BOLD:ACF2426	Ilipa batesi
LEMMZ763-11	MMZ0763	BOLD:AAZ4974	Cosmosoma sp. JAT02
LEMMZ764-11	MMZ0764	BOLD:AAV6555	Elysius cingulata
LEMMZ765-11	MMZ0765	BOLD:AAV6555	Elysius cingulata
LEMMZ766-11	MMZ0766	BOLD:AAF1028	Mazaeras francki
LEMMZ767-11	MMZ0767	BOLD:AAF5844	Elysius pyrosticta sp. MMZ02
LEMMZ768-11	MMZ0768	BOLD:AAZ5109	Hypercompe jaguarina
LEMMZ769-11	MMZ0769	BOLD:AAZ3789	Elysius superba
LEMMZ770-11	MMZ0770	BOLD:AAZ3790	Elysius superba
LEMMZ771-11	MMZ0771	BOLD:AAQ4027	Phaegoptera chorima
LEMMZ772-11	MMZ0772	BOLD:AAQ4027	Phaegoptera chorima
LEMMZ773-11	MMZ0773	BOLD:AAQ4027	Phaegoptera chorima
LEMMZ774-11	MMZ0774	BOLD:AAH9893	Stenognatha gentilis
LEMMZ775-11	MMZ0775	BOLD:AAV7099	Hyalurga sp. JAT01
LEMMZ776-11	MMZ0776	BOLD:AAU4385	Sychesia dryas
LEMMZ777-11	MMZ0777	BOLD:AAP4464	Dysschema sp. JAT01
LEMMZ778-11	MMZ0778	BOLD:AAN1244	Dysschema fantasma
LEMMZ779-11	MMZ0779	BOLD:AAI8836	Dysschema hilarina sp. MMZ01
LEMMZ780-11	MMZ0780	BOLD:AAU0906	Agylla separata
LEMMZ781-11	MMZ0781	BOLD:AAU0906	Agylla separata
LEMMZ782-11	MMZ0782	BOLD:AAA1306	Aclytia heber
LEMMZ786-11	MMZ0786	BOLD:AAP5557	Ichoria tricincta
LEMMZ787-11	MMZ0787	BOLD:ABY7362	Cosmosoma elegans
LEMMZ788-11	MMZ0788	BOLD:ABY7362	Cosmosoma elegans
LEMMZ789-11	MMZ0789	BOLD:AAE2619	Idalus sp. JAT01
LEMMZ790-11	MMZ0790	BOLD:AAU0908	Agylla argentea
LEMMZ791-11	MMZ0791	BOLD:AAV7956	Trichromia sp. JAT02
LEMMZ792-11	MMZ0792	BOLD:AAE2619	Idalus sp. JAT01
LEMMZ793-11	MMZ0793	BOLD:AAE2619	Idalus sp. JAT01
LEMMZ794-11	MMZ0794	BOLD:ACF0022	Symphlebia lophocampoides
LEMMZ795-11	MMZ0795	BOLD:ACF0022	Symphlebia lophocampoides
LEMMZ796-11	MMZ0796	BOLD:AAZ4751	Echeta divisa
LEMMZ797-11	MMZ0797	BOLD:AAV1236	Bertholdia soror
LEMMZ798-11	MMZ0798	BOLD:AAP4464	Dysschema sp. JAT01
LEMMZ799-11	MMZ0799	BOLD:AAN1244	Dysschema fantasma
LEMMZ800-11	MMZ0800	BOLD:AAN0221	Erruca cardinale
LEMMZ801-11	MMZ0801	BOLD:AAN0221	Erruca cardinale
LEMMZ802-11	MMZ0802	BOLD:AAM5013	Erruca sanguipuncta
LEMMZ803-11	MMZ0803	BOLD:AAN1616	Aristodaema hanga
LEMMZ804-11	MMZ0804	BOLD:AAP4464	Dysschema sp. JAT01
LEMMZ805-11	MMZ0805	BOLD:AAV6466	Dysschema amphissa
LEMMZ806-11	MMZ0806	BOLD:AAN0599	Galethalea pica
LEMMZ807-11	MMZ0807	BOLD:AAP4062	Cercopimorpha dolens
LEMMZ808-11	MMZ0808	BOLD:AAP4464	Dysschema sp. JAT01
LEMMZ809-11	MMZ0809	BOLD:AAU3827	Halysidota cyclozonata
LEMMZ810-11	MMZ0810	BOLD:AAZ4070	Eucereon chalcodon
LEMMZ811-11	MMZ0811	BOLD:AAP4839	Paracles fusca sp. MMZ03
LEMMZ813-11	MMZ0813	BOLD:AAP3977	Saurita sp. JAT01
LEMMZ814-11	MMZ0814	BOLD:AAV9825	Prosopidia oviplaga
LEMMZ815-11	MMZ0815	BOLD:AAP4861	Amaxia hebe
LEMMZ816-11	MMZ0816	BOLD:AAA1306	Aclytia heber
LEMMZ817-11	MMZ0817	BOLD:AAA1306	Aclytia heber
LEMMZ818-11	MMZ0818	BOLD:AAA1306	Aclytia heber
LEMMZ819-11	MMZ0819	BOLD:AAH2585	Agylla sp. JAT02
LEMMZ820-11	MMZ0820	BOLD:AAU1685	Agylla barbipalpia
LEMMZ821-11	MMZ0821	BOLD:AAU1685	Agylla barbipalpia
LEMMZ822-11	MMZ0822	BOLD:AAU1685	Agylla barbipalpia
LEMMZ823-11	MMZ0823	BOLD:ABX6421	Heterodontia haematica
LEMMZ824-11	MMZ0824	BOLD:AAA1393	Mesothen desperata sp. MMZ01
LEMMZ826-11	MMZ0826	BOLD:AAX7515	Psilopleura sanguipuncta
LEMMZ827-11	MMZ0827	BOLD:ABX6421	Heterodontia haematica
LEMMZ828-11	MMZ0828	BOLD:AAP4072	Correbidia elegans sp. MMZ02
LEMMZ829-11	MMZ0829	BOLD:AAA1312	Cosmosoma teuthras
LEMMZ830-11	MMZ0830	BOLD:AAP5419	Trichromia sp. JAT01
LEMMZ831-11	MMZ0831	BOLD:AAU2282	Trichromia vulmaria
LEMMZ833-11	MMZ0833	BOLD:AAA1442	Opharus brasiliensis
LEMMZ834-11	MMZ0834	BOLD:AAF4126	Opharus procroides
LEMMZ835-11	MMZ0835	BOLD:ACF1558	Baritius acuminata
LEMMZ836-11	MMZ0836	BOLD:ACE7129	Hyaleucerea morosa
LEMMZ837-11	MMZ0837	BOLD:AAL3742	Pelochyta arontes
LEMMZ838-11	MMZ0838	BOLD:AAV9825	Prosopidia oviplaga
LEMMZ839-11	MMZ0839	BOLD:ACE6701	Prosopidia oviplaga
LEMMZ840-11	MMZ0840	BOLD:AAA1442	Opharus brasiliensis
LEMMZ841-11	MMZ0841	BOLD:ABZ0675	Idalus lineosus sp. MMZ03
LEMMZ842-11	MMZ0842	BOLD:AAP3455	Cosmosoma centrale
LEMMZ843-11	MMZ0843	BOLD:AAA1331	Mirandisca harpalyce
LEMMZ844-11	MMZ0844	BOLD:AAP4072	Correbidia elegans sp. MMZ02
LEMMZ845-11	MMZ0845	BOLD:AAP3455	Cosmosoma centrale
LEMMZ846-11	MMZ0846	BOLD:AAP4062	Cercopimorpha dolens
LEMMZ847-11	MMZ0847	BOLD:AAX8633	Rhynchopyga meisteri
LEMMZ848-11	MMZ0848	BOLD:AAX8633	Rhynchopyga meisteri
LEMMZ850-11	MMZ0850	BOLD:AAM4813	Phaegoptera histrionica
LEMMZ851-11	MMZ0851	BOLD:AAV1111	Melese incertus
LEMMZ852-11	MMZ0852	BOLD:AAM3363	Melese peruviana
LEMMZ853-11	MMZ0853	BOLD:AAV7607	Melese binotata
LEMMZ854-11	MMZ0854	BOLD:AAC3527	Melese ocellata
LEMMZ855-11	MMZ0855	BOLD:AAC3527	Melese ocellata
LEMMZ856-11	MMZ0856	BOLD:ABA3208	Illice brunnea sp. MMZ01
LEMMZ857-11	MMZ0857	BOLD:ABU5768	Pelochyta pallida
LEMMZ858-11	MMZ0858	BOLD:ABA3207	Illice brunnea sp. MMZ02
LEMMZ859-11	MMZ0859	BOLD:ABA3207	Illice brunnea sp. MMZ02
LEMMZ860-11	MMZ0860	BOLD:ABA2922	Illice sp. ML04
LEMMZ861-11	MMZ0861	BOLD:ABU6451	Illice sp. ML03
LEMMZ862-11	MMZ0862	BOLD:ABU6587	Delphyre hebes
LEMMZ863-11	MMZ0863	BOLD:AAH2585	Agylla sp. JAT02
LEMMZ864-11	MMZ0864	BOLD:AAV7357	Lophocampa atrimaculata
LEMMZ866-11	MMZ0866	BOLD:ABA3288	Atyphopsis roseiceps
LEMMZ867-11	MMZ0867	BOLD:ABA3288	Atyphopsis roseiceps
LEMMZ868-11	MMZ0868	BOLD:ABA3541	Metalobosia diaxantha sp. MMZ01
LEMMZ869-11	MMZ0869	BOLD:ABA3693	Arhabdosia sp. ML01
LEMMZ870-11	MMZ0870	BOLD:ABA3362	Metalobosia varda
LEMMZ871-11	MMZ0871	BOLD:AAV8069	Leucanopsis biedala
LEMMZ872-11	MMZ0872	BOLD:ABA3693	Arhabdosia sp. ML01
LEMMZ873-11	MMZ0873	BOLD:ABU6818	Euthyone purpurea
LEMMZ874-11	MMZ0874	BOLD:ABA2560	Agylla sp. JAT04
LEMMZ875-11	MMZ0875	BOLD:ABA2689	Leucanopsis bactris
LEMMZ876-11	MMZ0876	BOLD:AAV8070	Leucanopsis pulverea
LEMMZ877-11	MMZ0877	BOLD:ABA3463	Agylla sp. JAT03
LEMMZ878-11	MMZ0878	BOLD:ABA2690	Leucanopsis sablona
LEMMZ879-11	MMZ0879	BOLD:ABA2690	Leucanopsis sablona
LEMMZ880-11	MMZ0880	BOLD:ABA2690	Leucanopsis sablona
LEMMZ881-11	MMZ0881	BOLD:ABA2872	Leucanopsis joasa
LEMMZ882-11	MMZ0882	BOLD:ABA3362	Metalobosia varda
LEMMZ883-11	MMZ0883	BOLD:ABA2689	Leucanopsis bactris
LEMMZ884-11	MMZ0884	BOLD:ABA3288	Atyphopsis roseiceps
LEMMZ885-11	MMZ0885	BOLD:AAU0907	Agylla marcata
LEMMZ886-11	MMZ0886	BOLD:ABA3463	Agylla sp. JAT03
LEMMZ887-11	MMZ0887	BOLD:ABA3208	Illice brunnea sp. MMZ01
LEMMZ888-11	MMZ0888	BOLD:ABA3541	Metalobosia diaxantha sp. MMZ01
LEMMZ889-11	MMZ0889	BOLD:ABA3463	Agylla sp. JAT03
LEMMZ890-11	MMZ0890	BOLD:AAE2619	Idalus sp. JAT01
LEMMZ891-11	MMZ0891	BOLD:ABA2872	Leucanopsis joasa
LEMMZ892-11	MMZ0892	BOLD:AAV8069	Leucanopsis biedala
LEMMZ893-11	MMZ0893	BOLD:ABA6855	Ischnocampa lugubris sp. MMZ02
LEMMZ894-11	MMZ0894	BOLD:AAP3975	Erruca deyrolii
LEMMZ895-11	MMZ0895	BOLD:ABA3210	Illice ditrigona
LEMMZ896-11	MMZ0896	BOLD:ABA2559	Agylla sp. JAT05
LEMMZ898-11	MMZ0898	BOLD:ABA2921	Illice endoxantha
LEMMZ899-11	MMZ0899	BOLD:AAU0894	Melese castrena sp. MMZ02
LEMMZ900-11	MMZ0900	BOLD:ABA7218	Talara semiflava
LEMMZ901-11	MMZ0901	BOLD:ABA2559	Agylla sp. JAT05
LEMMZ902-11	MMZ0902	BOLD:ABU7217	Lycomorphodes strigosa
LEMMZ903-11	MMZ0903	BOLD:AAH2584	Praepiella sesapina
LEMMZ904-11	MMZ0904	BOLD:ABA2921	Illice endoxantha
LEMMZ905-11	MMZ0905	BOLD:ABA3586	Rhabdatomis mandana
LEMMZ906-11	MMZ0906	BOLD:ABA7218	Talara semiflava
LEMMZ907-11	MMZ0907	BOLD:ABA3541	Metalobosia diaxantha sp. MMZ01
LEMMZ908-11	MMZ0908	BOLD:AAU1685	Agylla barbipalpia
LEMMZ909-11	MMZ0909	BOLD:AAU0894	Melese castrena sp. MMZ02
LEMMZ910-11	MMZ0910	BOLD:ABA2559	Agylla sp. JAT05
LEMMZ911-11	MMZ0911	BOLD:ACE6701	Prosopidia oviplaga
LEMMZ912-11	MMZ0912	BOLD:AAV4244	Scaptius submarginalis
LEMMZ913-11	MMZ0913	BOLD:ABA3362	Metalobosia varda
LEMMZ914-11	MMZ0914	BOLD:AAU0894	Melese castrena sp. MMZ02
LEMMZ915-11	MMZ0915	BOLD:ABA2866	Hypermaepha sp. ML01
LEMMZ916-11	MMZ0916	BOLD:AAU0894	Melese castrena sp. MMZ02
LEMMZ917-11	MMZ0917	BOLD:ABA2559	Agylla sp. JAT05
LEMMZ918-11	MMZ0918	BOLD:AAA5799	Pareuchaetes aurata
LEMMZ920-11	MMZ0920	BOLD:ABA3207	Illice brunnea sp. MMZ02
LEMMZ921-11	MMZ0921	BOLD:AAU1685	Agylla barbipalpia
LEMMZ923-11	MMZ0923	BOLD:ABA3207	Illice brunnea sp. MMZ02
LEMMZ924-11	MMZ0924	BOLD:ABU6452	Illice sp. ML02
LEMMZ925-11	MMZ0925	BOLD:ABA3207	Illice brunnea sp. MMZ02
LEMMZ927-11	MMZ0927	BOLD:ACF1201	Pheia catherina
LEMMZ928-11	MMZ0928	BOLD:ABA2866	Hypermaepha sp. ML01
LEMMZ929-11	MMZ0929	BOLD:ABU6454	Illice cryptopygra
LEMMZ930-11	MMZ0930	BOLD:ABA2921	Illice endoxantha
LEMMZ932-11	MMZ0932	BOLD:ABU6497	Clemensia marmorata
LEMMZ933-11	MMZ0933	BOLD:ABU6450	Illice sp. ML05
LEMMZ934-11	MMZ0934	BOLD:ABA3210	Illice ditrigona
LEMMZ935-11	MMZ0935	BOLD:ABA6855	Ischnocampa lugubris sp. MMZ02
LEMMZ936-11	MMZ0936	BOLD:ABA2872	Leucanopsis joasa
LEMMZ937-11	MMZ0937	BOLD:ABA3586	Rhabdatomis mandana
LEMMZ938-11	MMZ0938	BOLD:ABA3528	Pronola magniplaga
LEMMZ939-11	MMZ0939	BOLD:ABU7217	Lycomorphodes strigosa
LEMMZ940-11	MMZ0940	BOLD:ABA2560	Agylla sp. JAT04
LEMMZ941-11	MMZ0941	BOLD:ABA2921	Illice endoxantha
LEMMZ942-11	MMZ0942	BOLD:ABA2866	Hypermaepha sp. ML01
LEMMZ943-11	MMZ0943	BOLD:ABA2866	Hypermaepha sp. ML01
LEMMZ944-11	MMZ0944	BOLD:AAU1685	Agylla barbipalpia
LEMMZ945-11	MMZ0945	BOLD:AAV8069	Leucanopsis biedala
LEMMZ946-11	MMZ0946	BOLD:ABA2921	Illice endoxantha
LEMMZ947-11	MMZ0947	BOLD:ABA3528	Pronola magniplaga
LEMMZ948-11	MMZ0948	BOLD:ABU6453	Illice sp. ML01
LEMMZ949-11	MMZ0949	BOLD:AAA6866	Lophocampa modesta
LEMMZ950-11	MMZ0950	BOLD:ABA3210	Illice ditrigona
LEMMZ951-11	MMZ0951	BOLD:ACE9509	Cloesia sp. ML01
LEMMZ952-11	MMZ0952	BOLD:AAV1111	Melese incertus
LEMMZ953-11	MMZ0953	BOLD:AAI3400	Ischnocampa lugubris sp. MMZ01
LEMMZ954-11	MMZ0954	BOLD:AAU0893	Melese castrena sp. MMZ01
LEMMZ955-11	MMZ0955	BOLD:AAV1111	Melese incertus
LEMMZ956-11	MMZ0956	BOLD:AAV7029	Eucereon rosa sp. MMZ02
LEMMZ957-11	MMZ0957	BOLD:AAV1111	Leucanopsis suavina
LEMMZ958-11	MMZ0958	BOLD:AAU0893	Melese castrena sp. MMZ01
LEMMZ959-11	MMZ0959	BOLD:AAV7607	Melese binotata
LEMMZ960-11	MMZ0960	BOLD:AAV7956	Trichromia sp. JAT02
LEMMZ961-11	MMZ0961	BOLD:AAP5419	Trichromia sp. JAT01
LEMMZ962-11	MMZ0962	BOLD:AAP3413	Virbia divisa sp. MMZ01
LEMMZ963-11	MMZ0963	BOLD:AAP3413	Virbia divisa sp. MMZ01
LEMMZ964-11	MMZ0964	BOLD:AAP3413	Virbia divisa sp. MMZ01
LEMMZ965-11	MMZ0965	BOLD:AAP3413	Virbia divisa sp. MMZ01
LEMMZ966-11	MMZ0966	BOLD:AAP3413	Virbia divisa sp. MMZ01
LEMMZ967-11	MMZ0967	BOLD:ABA6855	Ischnocampa lugubris sp. MMZ02
LEMMZ968-11	MMZ0968	BOLD:AAV1111	Melese incertus
LEMMZ969-11	MMZ0969	BOLD:AAU1916	Melese sp. JAT01
LEMMZ970-11	MMZ0970	BOLD:AAC3527	Melese ocellata
LEMMZ971-11	MMZ0971	BOLD:AAV1111	Melese incertus
LEMMZ972-11	MMZ0972	BOLD:AAU0893	Melese castrena sp. MMZ01
LEMMZ973-11	MMZ0973	BOLD:AAV1111	Melese incertus
LEMMZ974-11	MMZ0974	BOLD:AAU0893	Melese castrena sp. MMZ01
LEMMZ976-11	MMZ0976	BOLD:AAP5419	Trichromia sp. JAT01
LEMMZ977-11	MMZ0977	BOLD:AAC3527	Melese ocellata
LEMMZ978-11	MMZ0978	BOLD:AAC3527	Melese ocellata
LEMMZ979-11	MMZ0979	BOLD:AAU0894	Melese castrena sp. MMZ02
LEMMZ980-11	MMZ0980	BOLD:AAU0893	Melese castrena sp. MMZ01
LEMMZ981-11	MMZ0981	BOLD:AAP5419	Trichromia sp. JAT01
LEMMZ982-11	MMZ0982	BOLD:AAU1916	Melese sp. JAT01
LEMMZ983-11	MMZ0983	BOLD:ACE9509	Cloesia sp. ML01
LEMMZ984-11	MMZ0984	BOLD:AAU1916	Melese sp. JAT01
LEMMZ985-11	MMZ0985	BOLD:AAE9215	Melese babosa
LEMMZ986-11	MMZ0986	BOLD:AAV7607	Melese binotata
LEMMZ987-11	MMZ0987	BOLD:AAM3363	Melese peruviana
LEMMZ988-11	MMZ0988	BOLD:AAE9215	Melese babosa
LEMMZ989-11	MMZ0989	BOLD:AAE9215	Melese babosa
LEMMZ990-11	MMZ0990	BOLD:AAE9215	Melese babosa
LEMMZ992-11	MMZ0992	BOLD:AAU0894	Melese castrena sp. MMZ02
LEMMZ994-11	MMZ0994	BOLD:AAU1916	Melese sp. JAT01
LEMMZ995-11	MMZ0995	BOLD:AAU1916	Melese sp. JAT01
LEMMZ996-11	MMZ0996	BOLD:AAU1916	Melese sp. JAT01
LEMMZ997-11	MMZ0997	BOLD:AAU1916	Melese sp. JAT01
LEMMZ998-11	MMZ0998	BOLD:AAU1916	Melese sp. JAT01
LEMMZ999-11	MMZ0999	BOLD:AAU1916	Melese sp. JAT01
